# Supplementary material for: A Revised Classification of Vesicular Stomatitis Virus (VSV) Genotypes and Subtypes
Source: Pathogens. 2026 Jun 30;15(7):689. doi: 10.3390/pathogens15070689 (PMC13414772; doi:10.3390/pathogens15070689)
Supplement: Supplementary file 1 [file pathogens-15-00689-s001.zip]

Archive with 1 entries (1 files):
- pathogens-4316086-supplementary.pdf
